# Supplementary material for: A wind environment and Lorentz factors of tens explain gamma-ray bursts X-ray plateau
Source: Nat Commun. 2022 Sep 24;13:5611. doi: 10.1038/s41467-022-32881-1 (PMC9509382; doi:10.1038/s41467-022-32881-1)
Supplement: Supplementary file 3 — Source Data [file 41467_2022_32881_MOESM3_ESM.zip]

Archive with 22 entries (21 files):
- SourceData/
- __MACOSX/._SourceData
- SourceData/.DS_Store
- __MACOSX/SourceData/._.DS_Store
- SourceData/SourceDataSupplementaryFigure16.txt
- __MACOSX/SourceData/._SourceDataSupplementaryFigure16.txt
- SourceData/SourceDataSupplementaryFigure15.txt
- __MACOSX/SourceData/._SourceDataSupplementaryFigure15.txt
- SourceData/SourceDataFigure3.txt
- __MACOSX/SourceData/._SourceDataFigure3.txt
- SourceData/SourceDataFigure2.txt
- __MACOSX/SourceData/._SourceDataFigure2.txt
- SourceData/SourceDataFigure1.txt
- __MACOSX/SourceData/._SourceDataFigure1.txt
- SourceData/SourceDataFigure5.txt
- __MACOSX/SourceData/._SourceDataFigure5.txt
- SourceData/SourceDataFigure4.txt
- __MACOSX/SourceData/._SourceDataFigure4.txt
- SourceData/SourceDataFigure6.txt
- __MACOSX/SourceData/._SourceDataFigure6.txt
- SourceData/SourceDataFigure7.txt
- __MACOSX/SourceData/._SourceDataFigure7.txt
