# Supplementary material for: A wind environment and Lorentz factors of tens explain gamma-ray bursts X-ray plateau
Source: Nat Commun. 2022 Sep 24;13:5611. doi: 10.1038/s41467-022-32881-1 (PMC9509382; doi:10.1038/s41467-022-32881-1)
Supplement: Supplementary file 3 — Source Data [file 41467_2022_32881_MOESM3_ESM.zip › SourceData/SourceDataSupplementaryFigure16.txt]

#Supplementary Figure 3 a: 
#x axis is the spectral index during self-similar phase in X-ray band, asymmetric errors are used
#y axis is the temporal index during self-similar phase in X-ray band, asymmetric errors are used

#beta_p	negerr	peserr alpha_p	negerr	peserr
#case I
1.130	-0.190	0.200	1.442	-0.060	0.055
1.050	-0.120	0.120	1.139	-0.030	0.031
1.020	-0.060	0.050	1.062	-0.058	0.054
0.720	0.110	0.120	1.071	-0.036	0.033
#case II
1.160	-0.170	0.170	1.240	-0.250	0.150
0.920	-0.150	0.160	1.409	-0.109	0.132
1.040	-0.037	0.037	0.865	-0.059	0.045
0.890	-0.150	0.160	1.546	-0.055	0.057
0.840	-0.290	0.320	1.390	-0.130	0.090
0.940	-0.220	0.230	1.060	-0.050	0.050
#case III
1.000	-0.060	0.090	1.441	-0.122	0.111
1.080	-0.190	0.200	1.238	-0.039	0.034
0.880	-0.050	0.030	1.422	-0.016	0.019

Regions C and F: (0.9, 1.4), (0.85, 1.6)
Region E: (0.4, 0.9), (1.1, 1.85)


#Supplementary Figure 3 b: 
#x axis is the spectral index during self-similar phase in optical band
#y axis is the temporal index during self-similar phase in optical band, asymmetric errors are used

#beta_p	negerr	peserr alpha_p	negerr	peserr
#case I
0.803	0.000	1.220	-0.014	0.015
0.320	0.055	1.063	-0.010	0.015
1.220	0.180	1.560	-0.020	0.020
#case II
1.142	0.019	1.020	-0.016	0.012
0.353	0.000	0.960	-0.150	0.160
0.540	0.000	1.490	-0.080	0.070
0.883	0.035	1.020	-0.120	0.160
1.192	0.023	0.700	-0.053	0.052
0.830	0.190	0.651	-0.010	0.015
#case III
0.607	0.000	0.640	-0.014	0.017
0.980	0.110	0.620	-0.277	0.272
0.680	0.060	1.080	-0.640	0.270

Regions C and F: (0.9, 1.4), (0.85, 1.6)
Region E: (0.4, 0.9), (1.1, 1.85)
