# Supplementary material for: A wind environment and Lorentz factors of tens explain gamma-ray bursts X-ray plateau
Source: Nat Commun. 2022 Sep 24;13:5611. doi: 10.1038/s41467-022-32881-1 (PMC9509382; doi:10.1038/s41467-022-32881-1)
Supplement: Supplementary file 3 — Source Data [file 41467_2022_32881_MOESM3_ESM.zip › SourceData/SourceDataSupplementaryFigure15.txt]

#Supplementary Figure 2 a: 
#x axis is the spectral index during plateau phase in X-ray band, asymmetric errors are used
#y axis is the temporal index during plateau phase in X-ray band, asymmetric errors are used

#beta_p	negerr	peserr alpha_p	negerr	peserr
#case I
0.820	-0.150	0.150	0.080	-0.230	0.234
1.060	-0.120	0.120	0.224	-0.064	0.088
0.975	-0.098	0.113	-0.303	-0.119	0.146
0.830	-0.110	0.140	-0.041	-0.184	0.185
#case II
0.896	-0.074	0.143	0.410	0.040	0.080
0.739	-0.054	0.112	-0.019	-0.047	0.047
1.090	-0.069	0.069	0.140	-0.017	0.016
1.139	-0.073	0.120	0.210	-0.100	0.100
0.900	-0.300	0.400	-0.094	-0.062	0.063
0.550	-0.100	0.210	-0.210	-0.090	0.090
#case III
1.180	-0.200	0.210	0.546	-0.022	0.023
0.880	-0.140	0.150	0.416	-0.110	0.100
0.840	-0.280	0.300	0.590	-0.007	0.017

Regions C and F: (0.9, 1.4), (-0.1, 0.4)
Region E: (0.4, 0.9), (0.4, 0.9)

#Supplementary Figure 2 b: 
#x axis is the spectral index during plateau phase in optical band
#y axis is the temporal index during plateau phase in optical band, asymmetric errors are used

#beta_p	err alpha_p	negerr	peserr
#case I
0.835	0.007	0.491	-0.020	0.014
0.460	0.060	0.360	-0.020	0.012
#case II
1.315	0.028	-0.180	-0.020	0.010
0.295	0.000	-0.100	-0.030	0.040
0.589	0.000	0.070	-0.030	0.030
0.972	0.038	0.050	-0.080	0.080
0.650	0.390	-0.154	-0.015	0.013
#case III
0.358	0.000	0.590	-0.014	0.014
0.440	0.040	0.270	-0.090	0.094
0.681	0.060	0.480	-0.047	0.058

Regions C and F: (0.9, 1.4), (-0.1, 0.4)
Region E: (0.4, 0.9), (0.4, 0.9)
