# Supplementary material for: A wind environment and Lorentz factors of tens explain gamma-ray bursts X-ray plateau
Source: Nat Commun. 2022 Sep 24;13:5611. doi: 10.1038/s41467-022-32881-1 (PMC9509382; doi:10.1038/s41467-022-32881-1)
Supplement: Supplementary file 3 — Source Data [file 41467_2022_32881_MOESM3_ESM.zip › SourceData/SourceDataFigure3.txt]

#Figure 3: 
#x axis is the A_star, in log scale 
#y axis is the initial Lorentz Gamma, in log scale 

#logA_star	logGamma for each GRB in Class I
	080607	091029	110213A	130831A
1.000	1.338	0.888	1.133	0.923
0.000	1.588	1.138	1.383	1.173
-1.000	1.838	1.388	1.633	1.423
-1.301	1.913	1.463	1.708	1.498
-2.000	2.088	1.638	1.883	1.673
-2.301	2.163	1.713	1.958	1.748
-2.523	2.218	1.769	2.013	1.803
-2.699	2.262	1.813	2.057	1.847
-3.000	2.338	1.888	2.133	1.923
-3.301	2.413	1.963	2.208	1.998
-3.523	2.468	2.019	2.263	2.053
-3.699	2.512	2.063	2.307	2.097
-4.000	2.588	2.138	2.383	2.173


#logA_star	logGamma for each symbol on the line for individual GRB
	080607
-4.000	2.588 #(green square)
-3.000	2.338 #(red square)
-1.301	1.913 #(orange square)

#logA_star	logGamma for each symbol on the line for individual GRB
	091029
-2.301	1.713 #(green square)
-2.000	1.638 #(red square)
0.000	1.138 #(orange square)

#logA_star	logGamma for each symbol on the line for individual GRB
	110213A
-3.000	2.133 #(green square)
-2.301	1.958 #(red square)
-1.000	1.633 #(orange square)


#logA_star	logGamma for each symbol on the line for individual GRB
	130831A
-2.301	1.748 #(green square)
-1.301	1.498 #(red square)
0.000	1.173 #(orange square)


#logA_star	logGamma for each GRB in Class II
	060605	060614	060729	080310	100418A	171205A
1.000	0.953	0.304	0.420	0.998	0.177	-0.273
0.000	1.203	0.554	0.670	1.248	0.427	-0.023
-1.000	1.453	0.804	0.920	1.498	0.677	0.227
-1.301	1.528	0.879	0.995	1.573	0.752	0.302
-2.000	1.703	1.054	1.170	1.748	0.927	0.477
-2.301	1.778	1.129	1.245	1.823	1.002	0.552
-2.523	1.834	1.184	1.300	1.879	1.058	0.608
-2.699	1.878	1.228	1.344	1.923	1.102	0.652
-3.000	1.953	1.304	1.420	1.998	1.177	0.727
-3.301	2.028	1.379	1.495	2.073	1.252	0.802
-3.523	2.084	1.434	1.550	2.129	1.308	0.858
-3.699	2.128	1.478	1.594	2.173	1.352	0.902
-4.000	2.203	1.554	1.670	2.248	1.427	0.977


#logA_star	logGamma for each symbol on the line for individual GRB
	060605
-2.000	1.703 #(right arrow green)
-1.301	1.453 #(right arrow red)

#logA_star	logGamma for each symbol on the line for individual GRB
	060614
-1.000	0.804 #(right arrow green)
0.000	0.554 #(right arrow red)
-2.000	1.054 #(right arrow blue)

#logA_star	logGamma for each symbol on the line for individual GRB
	060729
-1.000	0.920 #(right arrow green)
0.000	0.670 #(right arrow red)
-2.000	1.170 #(right arrow blue)

#logA_star	logGamma for each symbol on the line for individual GRB
	080310
-1.301	1.573 #(right arrow green)
0.000	1.248 #(right arrow red)

#logA_star	logGamma for each symbol on the line for individual GRB
	100418A
-1.301	0.752 #(right arrow green)
-1.000	0.677 #(right arrow red)
-2.000	0.927 #(right arrow blue)

#logA_star	logGamma for each symbol on the line for individual GRB
	171205A
-1.301	0.302 #(right arrow green)
-1.000	0.227 #(right arrow red)
-2.301	0.552 #(right arrow blue)


#logA_star	logGamma for each GRB in Class III
	050319	060714	061121
1.000	0.858	1.093	0.951
0.000	1.108	1.343	1.201
-1.000	1.358	1.593	1.451
-1.301	1.433	1.668	1.526
-2.000	1.608	1.843	1.701
-2.301	1.683	1.918	1.776
-2.523	1.739	1.974	1.832
-2.699	1.783	2.018	1.876
-3.000	1.858	2.093	1.951
-3.301	1.933	2.168	2.026
-3.523	1.989	2.224	2.082
-3.699	2.033	2.268	2.126
-4.000	2.108	2.343	2.201


#logA_star	logGamma for each symbol on the line for individual GRB
	050319
-3.523	1.989 #(left arrow green)
-2.699	1.783 #(left arrow red)
-1.301	1.433 #(left arrow orange)

#logA_star	logGamma for each symbol on the line for individual GRB
	060714
-3.301	2.168 #(left arrow green)
-2.523	1.974 #(left arrow red)
-1.000	1.593 #(left arrow orange)

#logA_star	logGamma for each symbol on the line for individual GRB
	061121
-3.301	2.026 #(left arrow green)
-2.523	1.832 #(left arrow red)
-1.000	1.451 #(left arrow orange)
