# Supplementary material for: A wind environment and Lorentz factors of tens explain gamma-ray bursts X-ray plateau
Source: Nat Commun. 2022 Sep 24;13:5611. doi: 10.1038/s41467-022-32881-1 (PMC9509382; doi:10.1038/s41467-022-32881-1)
Supplement: Supplementary file 3 — Source Data [file 41467_2022_32881_MOESM3_ESM.zip › SourceData/SourceDataFigure2.txt]

#Figure 2: 
#x axis is sequence of data points but it is not relevant to present in the plot
#y axis is the electron power law index (p), asymmetric errors are used except for some of the optical spectral index

#p	negerr	peserr
2.448	0.671	0.955
2.186	0.058	0.061
2.120	0.240	0.240
2.100	0.240	0.240
2.725	0.109	0.091
2.082	0.024	0.028
0.920	0.120	...
0.640	0.110	...
1.448	0.397	0.565
1.852	0.049	0.052
3.120	0.353	0.353
3.100	0.354	0.354
1.725	0.069	0.057
1.749	0.020	0.023
1.920	0.250	...
1.640	0.282	...
