# Supplementary material for: A wind environment and Lorentz factors of tens explain gamma-ray bursts X-ray plateau
Source: Nat Commun. 2022 Sep 24;13:5611. doi: 10.1038/s41467-022-32881-1 (PMC9509382; doi:10.1038/s41467-022-32881-1)
Supplement: Supplementary file 3 — Source Data [file 41467_2022_32881_MOESM3_ESM.zip › SourceData/SourceDataFigure1.txt]

#Figure 1: 
#x axis is the time the end of the plateau phase obtained from the X-ray data of each GRB, in log scale, asymmetric errors are used 
#y axis is the total isotropic Energy of each GRB, in log scale 


#GRBname logT_{a,X} lognegerr logposerr logE_{iso} logerr 
#class I
080607	3.351	0.054	53.269	0.024
091029	4.153	0.102	52.306	0.156
110213A	3.130	0.059	52.447	0.055
130831A	2.874	0.038	51.573	0.009
#class II
060605	3.690	0.110	51.999	0.147
060614	4.532	0.034	50.873	0.008
060729	4.580	0.024	51.249	0.044
080310	4.035	0.035	52.672	0.093
100418A	4.899	0.071	50.574	0.083
171205A	4.960	0.040	49.029	0.036
#class III
050319	4.500	0.060	52.483	0.129
060714	3.660	0.093	52.636	0.068
061121	3.960	0.030	52.577	0.013
