# Supplementary material for: A wind environment and Lorentz factors of tens explain gamma-ray bursts X-ray plateau
Source: Nat Commun. 2022 Sep 24;13:5611. doi: 10.1038/s41467-022-32881-1 (PMC9509382; doi:10.1038/s41467-022-32881-1)
Supplement: Supplementary file 3 — Source Data [file 41467_2022_32881_MOESM3_ESM.zip › SourceData/SourceDataFigure5.txt]

#Figure 5: 
#x axis is the initial GRB jet Lorentz factor, in log scale 
#y axis is the number of GRB in each histogram bin for three classes I, II, III

#GRBname logGamma 
#class I
080607	2.338
091029	1.638
110213A	1.958	
130831A	1.498
#class II
060605	1.453	
060614	0.554	
060729	0.670	
080310	1.248
100418A	0.677	
171205A	0.227	
#class III
050319	1.783
060714	1.974	
061121	1.832	
