# Supplementary material for: A wind environment and Lorentz factors of tens explain gamma-ray bursts X-ray plateau
Source: Nat Commun. 2022 Sep 24;13:5611. doi: 10.1038/s41467-022-32881-1 (PMC9509382; doi:10.1038/s41467-022-32881-1)
Supplement: Supplementary file 3 — Source Data [file 41467_2022_32881_MOESM3_ESM.zip › SourceData/SourceDataFigure4.txt]

#Figure 4: 
#x axis is the total isotropic Energy of each GRB, in log scale 
#y axis is Ratio of the prompt emission radius, and the photospheric radius, in log scale

#GRBname logEiso logerr log(R_E/R_ph) 
#class I
080607	53.269	0.024	3.835	
091029	52.306	0.156	1.914
110213A	52.447	0.055	3.289	
130831A	51.573	0.009	1.280
#class II
060605	51.999	0.147	1.876	
060614	50.873	0.008	1.137	
060729	51.249	0.044	1.371	
080310	52.672	0.093	2.718	
100418A	50.574	0.083	-0.399	
171205A	49.029	0.036	0.738	
#class III
050319	52.483	0.129	3.334
060714	52.636	0.068	3.998	
061121	52.577	0.013	1.646	
