# Supplementary material for: A wind environment and Lorentz factors of tens explain gamma-ray bursts X-ray plateau
Source: Nat Commun. 2022 Sep 24;13:5611. doi: 10.1038/s41467-022-32881-1 (PMC9509382; doi:10.1038/s41467-022-32881-1)
Supplement: Supplementary file 3 — Source Data [file 41467_2022_32881_MOESM3_ESM.zip › SourceData/SourceDataFigure6.txt]

#Figure 6: 
#x axis is the peak energy in log scale 
#left y axis is the the value of the kernel density estimation (KDE), right y axis is the number of burst in each histogram bin


#For the 13 GRBs with plateau in our sample
#GRBname logEpk 	
060714	1.9677
061121	2.4845
091029	2.4271
110213A	2.0553
060614	1.8927
060729	2.1289
100418A	1.7824
080310	1.6648
050319	1.8927
060605	2.3286
080607	2.6055
171205A	2.4845
130831A	1.9677	

#For the 12 GRBs without plateau in the sample of Liang et al. 2010
#GRBname	logEp
050525A	3.0500
050922C	2.5318
051111	2.5930
060210	2.3500
060908	3.0500
060912	2.1383
070208	1.9592
071003	2.5439
071010B	2.3500
071112C	2.9082
080319B	2.9854
080319C	2.5318
