# Supplementary material for: A wind environment and Lorentz factors of tens explain gamma-ray bursts X-ray plateau
Source: Nat Commun. 2022 Sep 24;13:5611. doi: 10.1038/s41467-022-32881-1 (PMC9509382; doi:10.1038/s41467-022-32881-1)
Supplement: Supplementary file 3 — Source Data [file 41467_2022_32881_MOESM3_ESM.zip › SourceData/SourceDataFigure7.txt]

#Figure 7: 
#x axis is the initial GRB jet Lorentz factor 
#y axis is the number of GRB in each histogram bin for 13 GRBs without plateau, for 18 GRBs without plateau and 21 Blazars (BL Lac)


#For the 13 GRBs with plateau in our sample
#GRBname logGamma 
080607	2.338
091029	1.638
110213A	1.958	
130831A	1.498
060605	1.453	
060614	0.554	
060729	0.670	
080310	1.248
100418A	0.677	
171205A	0.227	
050319	1.783
060714	1.974	
061121	1.832	


#For the GRBs without plateau 
#logGamma
2.89762709
2.99563519
3.07918125
2.94448267
2.06069784
2.4785665
2.98497713
2.45024911
2.58433122
2.60314437
2.5965971
2.58092498
2.6580114
2.48713838
2.68394713
2.48995848
2.38738983
2.68663627


#For the Blazars (BL Lac)
#logGamma
0.724
0.519
0.398
0.114
0.301
0.771
0.114
0.568
0.0
0.301
0.643
0.415
0.544
0.839
0.0
0.041
0.857
0.0
0.634
0.398
0.362
